# Supplementary material for: Parental Reports on Early Autism Behaviors in Their Children with Fragile X Syndrome as a Function of Infant Feeding
Source: Nutrients. 2021 Aug 22;13(8):2888. doi: 10.3390/nu13082888 (PMC8401950; doi:10.3390/nu13082888)
Supplement: Supplementary file 1 [file nutrients-13-02888-s001.zip]

Archive with 1 entries (1 files):
- nutrients-1315078-SI.pdf
